# Supplementary material for: Enduring rules of care within pairs - how blue tit parents resume provisioning behaviour after experimental disturbance
Source: Sci Rep. 2019 Feb 26;9:2776. doi: 10.1038/s41598-019-39139-9 (PMC6391394; doi:10.1038/s41598-019-39139-9)
Supplement: Supplementary file 1 — Dataset 1 [file 41598_2019_39139_MOESM1_ESM.xlsx]

## Sheet: Data Experimental Days
Nest	ID	Sex	Year	NestlingAge	BroodSize	JDateHatching	Caught	ParentCaught	ReturnTime (min)	ReturnTimePartner (min)	TimeAlone (min)	ChVR_Alone-Control (visits/h)	ChVR_Reunion-Control (visits/h)	ChAlt_Reunion-Control (%)
2	030002446D	Female	2016	D6	7	130	Yes	Female	128.15				4.48473
10	030001CE16	Female	2017	D6	10	113	Yes	Female	96.7	74.0333	22.6667		2.08333	8.5431
42	030001EBBD	Female	2016	D6	9	127	Yes	Female	160.417	10.5667	149.85		6.65777
45	030002B20A	Female	2016	D6	9	130	Yes	Female	52.7667	18.5	34.2667		-2.77424
56	030001CEAC	Female	2016	D6	9	130	Yes	Female	53.8333	4	49.8333		2.95223	-1.97921
67	030001C765	Female	2016	D6	8	129	Yes	Female	42.95	6.48333	36.4667		-2.64398	-37.3026
67	0700EE2DD2	Female	2017	D6	8	116	Yes	Female	46.5833	12.3167	34.2667		-4.5	-5.27696
76	030001B641	Female	2016	D6	10	131	Yes	Female	20.7				7.58212
79	0700EDF3D5	Female	2017	D6	12	115	Yes	Female	51.6333	1.23333	50.4		-3	-2.6749
85	030002076D	Female	2016	D6	11	133	Yes	Female	397.7	19.3667			16.7857	3.41867
100	0700EE130B	Female	2017	D6	9	118	Yes	Female	47.9	2	45.9		7.66667
102	0300024670	Female	2017	D6	11	120	Yes	Female	256.067	9.05	247.017		4.5	7.4437
103	0700EDD238	Female	2017	D6	11	119	Yes	Female	43.0833	9.68333	33.4		-5.4	1.27226
112	0700EDA5D7	Female	2017	D6	12	112	Yes	Female	57	23.9667	33.0333		-6	4.23598
4	0700EE026C	Female	2017	D12	11	116	Yes	Female	39.7333	2	37.7333		1	-1.22239
12	0700EDF34D	Female	2017	D12	1	121	Yes	Female	83.5333	17.15	66.3833		0.5	15.4545
20	030002909B	Female	2017	D12	12	118	Yes	Female		35.9167
22	0300038592	Female	2016	D12	12	129	Yes	Female	214.367	22.6333	191.733		2.6402
33	03000237ED	Female	2017	D12	11	119	Yes	Female	205.283	14.7	190.583		5.33333	-29.2438
40	0300020A60	Female	2017	D12	11	120	Yes	Female	41.2667	16.25	25.0167		-5.8	12.8657
43	030001CA29	Female	2016	D12	11	130	Yes	Female	57.8333	23.6667	34.1667		-1.25071
50	0700EE1C0B	Female	2017	D12	7	116	Yes	Female	111.933	9.61667	102.317		-2.66667	-0.155452
51	03000237ED	Female	2016	D12	11	135	Yes	Female		8.91667
54	0700EDD6F2	Female	2017	D12	10	115	Yes	Female	77.7667	17.9833	59.7833		-2.41667	-4.99103
56	030001CEAC	Female	2017	D12	10	117	Yes	Female	35.2667	15.4667	19.8		1.5	9.57447
67	0700EE2DD2	Female	2017	D12	8	116	Yes	Female	36.3667	12.7	23.6667		-2.5	13.1682
83	0300034295	Female	2016	D12	8	129	Yes	Female	70.6	1.03333	69.5667		-0.598113	-7.64773
91	030003200F	Female	2017	D12	10	113	Yes	Female	69.5	11.9	57.6		-4.46667	6.90342
94	0700EDBBAB	Female	2017	D12	9	114	Yes	Female	60.5167	18.9667	41.55		-10.4
102	0300024670	Female	2017	D12	11	120	Yes	Female	50.9667	8.85	42.1167		4.55	2.82051
105	030003B1CD	Female	2016	D12	13	134	Yes	Female	240.583	2.8	237.783		-17.6249
110	030002177B	Female	2016	D12	10	126	Yes	Female	174.7	10.8	163.9		5.22851
112	0300030E8B	Female	2016	D12	12	131	Yes	Female	60.8667	7.98333	52.8833		-0.22242
House	0700EE1158	Female	2017	D12	9	116	Yes	Female	44.4	1.38333	43.0167		-2.75	0.250864
k53	0700EE17F5	Female	2017	D12	7	116	Yes	Female	73.6333	27.9167	45.7167		3.8	17.4991
K72	0700EDDD97	Female	2017	D12	11	120	Yes	Female	32.9333	3.08333	29.85		-15.75	-22.774
12	0700EDF34D	Female	2017	D6	1	121	No	Male	10.25	264.933	254.683	3.73112	1.25	-2.7668
13	0300026A05	Female	2016	D6	8	134	No	Male	12.0667	99.2833	87.2167	17.9442	6.15442
22	0300038592	Female	2016	D6	12	129	No	Male	13.3333	92.8833	79.55	5.08173	1.94622	5.08056
33	03000237ED	Female	2017	D6	11	119	No	Male	19.9833	74.2333	54.25	-1.40207	-3.75	27.5362
37	0300020A60	Female	2016	D6	11	131	No	Male	17.9833			1.70448	1.03005
40	0300020A60	Female	2017	D6	11	120	No	Male	7.13333	92.15	85.0167	-8.4242	-0.833333	2.39631
51	03000237ED	Female	2016	D6	11	135	No	Male	24.9833			12.8609
54	0700EDD6F2	Female	2017	D6	12	115	No	Male	9.73333	53.9667	44.2333	2.84175	-1.42857	3.82485
55	030003A4ED	Female	2016	D6	7	129	No	Male	20.7333	129.917	109.183	2.37528	1.91061	1.36364
56	030001CEAC	Female	2017	D6	12	117	No	Male	7.51667	55.0667	47.55	9.6183	5.66667	-3.60294
64	0300023EC9	Female	2016	D6	12	129	No	Male	5.45	168.4	162.95	1.27557	9.78247	16.5736
83	0300034295	Female	2016	D6	8	129	No	Male	16.2667	59.1833	42.9167	12.6166	0.428342	3.96635
91	030003200F	Female	2017	D6	10	113	No	Male	16.2667	57.4667	41.2	3.38835	-1.66667	11.1933
92	0300033568	Female	2016	D6	5	134	No	Male	1.91667			4.91096
94	0700EDBBAB	Female	2017	D6	10	114	No	Male	145.517	210.133	64.6167	47.2845	7
105	030003B1CD	Female	2016	D6	13	134	No	Male	2.88333			3.44262		3.32214
106	030001EC5B	Female	2016	D6	6	126	No	Male	212.583			7.65931	1.1584
108	03000226B7	Female	2016	D6	9	131	No	Male
110	030002177B	Female	2016	D6	12	126	No	Male				12.0059		-17.7143
112	0300030E8B	Female	2016	D6	12	131	No	Male	4.25	188.317	184.067	5.79838	10.8692	-9.41866
K112	0300034EF5	Female	2016	D6	10	126	No	Male	2.11667	49.2333	47.1167	0	3.75891	-12.5548
K114	030003B47D	Female	2016	D6	13	130	No	Male	27.4833	183.483	156	4.45997	-3.87821	-5.55099
K123	0700EDC2F8	Female	2017	D6	11	115	No	Male	15.3833	89.15	73.7667	7.42823	4.33333	-33.033
K53	0700EE17F5	Female	2017	D6	7	116	No	Male	6.51667	261.85	255.333	-0.300783	-2.4	-8.24093
K71	0700ED9D70	Female	2017	D6	9	117	No	Male	5.21667	240	234.783	4.83333
K97	030003AF02	Female	2017	D6	5	117	No	Male	11.35	240	228.65	14.5
Shed	0700EDAE43	Female	2017	D6	9	128	No	Male	7.15	97.65	90.5	-1.78821	-2.66667
13	0300026A05	Female	2016	D12	8	134	No	Male	84.4667			10.8593
17	0700EDA183	Female	2017	D12	12	122	No	Male	12.1333	71.6833	59.55	-3.13665	-4	9.23741
31	0300024FD2	Female	2016	D12	9	127	No	Male	39.8333	207.333	167.5	2.73632	6.29867	-5.68182
37	0700EDAE3F	Female	2017	D12	8	120	No	Male	10.4333	117.8	107.367	5.86514	-1.9	6.86113
42	030001EBBD	Female	2016	D12	9	127	No	Male	4.26667	240	235.733			14.236
45	030002B20A	Female	2016	D12	8	130	No	Male	18.5833			5.25949	2.92669
56	030001CEAC	Female	2016	D12	9	130	No	Male	15.2167	56.7333	41.5167	2.47018	-3.46833	0.914634
56	030001CEAC	Female	2017	D12	10	117	No	Male	2.33333	43.7667	41.4333	-2.31134	-0.25	5.22957
65	030003C59E	Female	2016	D12	11	132	No	Male	16.1667	92.55	76.3833	-0.505673	-4.42852	1.06024
67	030001C765	Female	2016	D12	8	129	No	Male	37.1667	100.35	63.1833	4.7094	-7.23358	-15.2423
67	0700EE2DD2	Female	2017	D12	8	116	No	Male	8.23333	96.8167	88.5833	7.74914	1.83333	13.1775
76	030001B641	Female	2016	D12	10	131	No	Male	26.2	78.7333	52.5333	-0.922166	-5.34435
79	0700EDF3D5	Female	2017	D12	7	115	No	Male	2.33333	61.7333	59.4	-1.07071	-2.93333	-7.73078
85	030002076D	Female	2016	D12	11	133	No	Male	37.35	122.183	84.8333	-6.43369	5.32134	-1.22239
100	0700EE130B	Female	2017	D12	9	118	No	Male	8.95			10.25		4.03454
103	0300037B7D	Female	2016	D12	8	127	No	Male	9.35	240	230.65	-0.508828
103	0700EDD238	Female	2017	D12	11	119	No	Male	7.88333	34.25	26.3667	3.64054	-0.666667	-9.41394
105	0700EE2635	Female	2017	D12	6	114	No	Male	3.95	88.25	84.3	8.74021	1	13.433
112	0700EDA5D7	Female	2017	D12	11	112	No	Male	21.7	98.35	76.65	3.77169	-2.06667	-7.17189
K104	0700EE1F25	Female	2017	D12	10	121	No	Male	14.7333	83.7167	68.9833	8.87944	1.25	-10.0226
K112	0300034EF5	Female	2016	D12	10	126	No	Male	14.8333	114.367	99.5333	12.435	9.18133
K117	030001D176	Female	2016	D12	7	129	No	Male	22.0167			-3.34678	6.68818
K71	0700ED9D70	Female	2017	D12	7	117	No	Male	30.4167			6
K97	030003AF02	Female	2017	D12	5	117	No	Male	9.98333	74.4333	64.45	-3.06426	-4.66667
2	030001BE77	Male	2016	D6	7	130	No	Female		128.15
10	0700EDDE4C	Male	2017	D6	10	113	No	Female	74.0333	96.7	22.6667	-7.95588	-0.25
42	03000325C4	Male	2016	D6	9	127	No	Female	10.5667	160.417	149.85	-4.62623	-0.0899106
45	0300034964	Male	2016	D6	9	130	No	Female	18.5	52.7667	34.2667
56	03000385FD	Male	2016	D6	9	130	No	Female	4	53.8333	49.8333	-4.70955	-1.63866
67	030002FF48	Male	2016	D6	8	129	No	Female	6.48333	42.95	36.4667	5.08136	3.92665
67	0700ED9D96	Male	2017	D6	8	116	No	Female	12.3167	46.5833	34.2667	0.754864	8.33333
76	030002A43F	Male	2016	D6	10	131	No	Female		20.7
79	030002BACF	Male	2017	D6	12	115	No	Female	1.23333	51.6333	50.4	0.419048	1.55
85	030001B5AA	Male	2016	D6	11	133	No	Female	19.3667	397.7		9.59892	8.97617
100	0700EDB20D	Male	2017	D6	9	118	No	Female	2	47.9	45.9	8.96078	-2.13333
102	030002CCE1	Male	2017	D6	11	120	No	Female	9.05	256.067	247.017	-2.81101	-7
103	030002764B	Male	2017	D6	11	119	No	Female	9.68333	43.0833	33.4	3.03892	0.1
112	030002DED0	Male	2017	D6	12	112	No	Female	23.9667	57	33.0333	-10.9875	-6.93333
4	0700EDD935	Male	2017	D12	11	116	No	Female	2	39.7333	37.7333	-2.30153	0.5
12	0700EE0724	Male	2017	D12	1	121	No	Female	17.15	83.5333	66.3833	6.69225	-0.75
20	0700EE2169	Male	2017	D12	12	118	No	Female	35.9167				-0.566667
22	0300023698	Male	2016	D12	12	129	No	Female	22.6333	214.367	191.733	5.0452	1.87667
33	030002A43F	Male	2017	D12	11	119	No	Female	14.7	205.283	190.583	0.704125	8.33333
40	0300037910	Male	2017	D12	11	120	No	Female	16.25	41.2667	25.0167	-9.2064	-0.8
43	0300037664	Male	2016	D12	11	130	No	Female	23.6667	57.8333	34.1667
50	0700EDE766	Male	2017	D12	7	116	No	Female	9.61667	111.933	102.317	-2.28417	-5
51	030001BC12	Male	2016	D12	11	135	No	Female	8.91667	240	231.083	0.65548
54	030001E0CA	Male	2017	D12	10	115	No	Female	17.9833	77.7667	59.7833	4.48555	-7.16667
56	03000385FD	Male	2017	D12	10	117	No	Female	15.4667	35.2667	19.8	25.8636	1.5
67	0700ED9D96	Male	2017	D12	8	116	No	Female	12.7	36.3667	23.6667	-1.48122	-0.166667
83	030001A01A	Male	2016	D12	8	129	No	Female	1.03333	70.6	69.5667	13.1077	-0.786221
91	030001A394	Male	2017	D12	10	113	No	Female	11.9	69.5	57.6	2.95833	1.46667
94	0300039E4C	Male	2017	D12	9	114	No	Female	18.9667	60.5167	41.55
102	030002CCE1	Male	2017	D12	11	120	No	Female	8.85	50.9667	42.1167	-0.30463	0.35
105	030001EF4F	Male	2016	D12	13	134	No	Female	2.8	240.583	237.783	-12.5548	-10.1161
110	030002736F	Male	2016	D12	10	126	No	Female	10.8	174.7	163.9	-0.351027	-2.9537
112	030002DED0	Male	2016	D12	12	131	No	Female	7.98333	60.8667	52.8833	-7.34063	0.435382
House	0700EE245E	Male	2017	D12	9	116	No	Female	1.38333	44.4	43.0167	-3.91941	-6
k53	03000214C3	Male	2017	D12	7	116	No	Female	27.9167	73.6333	45.7167	1.83675	1.9
K72	0700EDE358	Male	2017	D12	11	120	No	Female	3.08333	32.9333	29.85	0.211055	-7.75
12	0700EE0724	Male	2017	D6	1	121	Yes	Male	264.933	10.25	254.683		5.75
13	0300033EED	Male	2016	D6	8	134	Yes	Male	99.2833	12.0667	87.2167
22	0300023698	Male	2016	D6	12	129	Yes	Male	92.8833	13.3333	79.55
33	030002A43F	Male	2017	D6	11	119	Yes	Male	74.2333	19.9833	54.25		0
37	300037910	Male	2016	D6	11	131	Yes	Male		17.9833
40	0300037910	Male	2017	D6	11	120	Yes	Male	92.15	7.13333	85.0167		2
51	030001BC12	Male	2016	D6	11	135	Yes	Male		24.9833
54	030001E0CA	Male	2017	D6	12	115	Yes	Male	53.9667	9.73333	44.2333		-5.32143
55	030001A394	Male	2016	D6	7	129	Yes	Male	129.917	20.7333	109.183		3.91602
56	03000385FD	Male	2017	D6	12	117	Yes	Male	55.0667	7.51667	47.55		3.33333
64	0300025D85	Male	2016	D6	12	129	Yes	Male	168.4	5.45	162.95		14.3284
83	030001A01A	Male	2016	D6	8	129	Yes	Male	59.1833	16.2667	42.9167		-1.79001
91	030001A394	Male	2017	D6	10	113	Yes	Male	57.4667	16.2667	41.2		6.26667
92	030003BD38	Male	2016	D6	5	134	Yes	Male		1.91667
94	0300039E4C	Male	2017	D6	10	114	Yes	Male	210.133	145.517	64.6167
105	030001EF4F	Male	2016	D6	8	134	Yes	Male		2.88333
106	300035708	Male	2016	D6	6	126	Yes	Male		212.583
108	030001A795	Male	2016	D6	9	131	Yes	Male
110	030002736F	Male	2016	D6	12	126	Yes	Male
112	030002DED0	Male	2016	D6	12	131	Yes	Male	188.317	4.25	184.067
K112	0300039E7E	Male	2016	D6	10	126	Yes	Male	49.2333	2.11667	47.1167
K114	300019859	Male	2016	D6	13	130	Yes	Male	183.483	27.4833	156		6.29247
K123	0700EE1D96	Male	2017	D6	11	115	Yes	Male	89.15	15.3833	73.7667		-23.7333
K53	03000214C3	Male	2017	D6	7	116	Yes	Male	261.85	6.51667	255.333		2
K71	0300034F44	Male	2017	D6	9	117	Yes	Male		5.21667
K97	030002F560	Male	2017	D6	5	117	Yes	Male		11.35
Shed	0700EE3C26	Male	2017	D6	9	128	Yes	Male	97.65	7.15	90.5
13	0300033EED	Male	2016	D12	8	134	Yes	Male		84.4667
17	0300021D55	Male	2017	D12	12	122	Yes	Male	71.6833	12.1333	59.55		-5.75
31	0300021D55	Male	2016	D12	9	127	Yes	Male	207.333	39.8333	167.5		-1.8737
37	0700EDBF63	Male	2017	D12	8	120	Yes	Male	117.8	10.4333	107.367		5.7
42	03000325C4	Male	2016	D12	9	127	Yes	Male		4.26667
45	0300034964	Male	2016	D12	8	130	Yes	Male		18.5833
56	03000385FD	Male	2016	D12	9	130	Yes	Male	56.7333	15.2167	41.5167		-3.19663
56	03000385FD	Male	2017	D12	10	117	Yes	Male	43.7667	2.33333	41.4333		2.25
65	030003CAAF	Male	2016	D12	11	132	Yes	Male	92.55	16.1667	76.3833		-11.8496
67	030002FF48	Male	2016	D12	8	129	Yes	Male	100.35	37.1667	63.1833		-1.51604
67	0700ED9D96	Male	2017	D12	8	116	Yes	Male	96.8167	8.23333	88.5833		4
76	030002A43F	Male	2016	D12	10	131	Yes	Male	78.7333	26.2	52.5333
79	030002BACF	Male	2017	D12	7	115	Yes	Male	61.7333	2.33333	59.4		-2.6
85	030001B5AA	Male	2016	D12	11	133	Yes	Male	122.183	37.35	84.8333		-5.90236
100	0700EDB20D	Male	2017	D12	9	118	Yes	Male		8.95
103	030001B08D	Male	2016	D12	8	127	Yes	Male		9.35
103	030002764B	Male	2017	D12	11	119	Yes	Male	34.25	7.88333	26.3667		-3.06667
105	030001EF4F	Male	2017	D12	6	114	Yes	Male	88.25	3.95	84.3		3.06667
112	030002DED0	Male	2017	D12	11	112	Yes	Male	98.35	21.7	76.65		3.6
K104	0700EDEF16	Male	2017	D12	10	121	Yes	Male	83.7167	14.7333	68.9833		-11.0833
K112	0300039E7E	Male	2016	D12	10	126	Yes	Male	114.367	14.8333	99.5333		-9.54464
K117	030001F9DA	Male	2016	D12	7	129	Yes	Male		22.0167
K71	0300034F44	Male	2017	D12	7	117	Yes	Male		30.4167
K97	030002F560	Male	2017	D12	5	117	Yes	Male	74.4333	9.98333	64.45

## Sheet: Data Reference Days
Nest	ID	Sex	ChickAge	TimeOfDay	Nnestlings	JDHatching	VR (visits/h)	Alternation (%)
4	F.nest4	Female	D7	8-12am	11	116	12.25	59.6026
4	M.nest4	Male	D7	8-12am	11	116	25.75
4	F.nest4	Female	D7	12-2pm	11	116	8	56.25
4	M.nest4	Male	D7	12-2pm	11	116	21
4	F.nest4	Female	D7	2-6pm	11	116	10	51.2821
4	M.nest4	Male	D7	2-6pm	11	116	17.5
4	F.nest4	Female	D13	8-12am	9	116	26	64.3172
4	M.nest4	Male	D13	8-12am	9	116	31
4	F.nest4	Female	D13	12-2pm	9	116	26	71.4286
4	M.nest4	Male	D13	12-2pm	9	116	35
4	F.nest4	Female	D13	2-6pm	9	116	27.5	69.6429
4	M.nest4	Male	D13	2-6pm	9	116	28
8	F.nest8	Female	D7	8-12am	8	129	19.5	55.7143
8	M.nest8	Male	D7	8-12am	8	129	15.75
8	F.nest8	Female	D7	12-2pm	8	129	19	64
8	M.nest8	Male	D7	12-2pm	8	129	14
8	F.nest8	Female	D7	2-6pm	8	129	16.6667	47.4453
8	M.nest8	Male	D7	2-6pm	8	129	17
10	F.nest10	Female	D7	8-12am	10	113	9	46.9388
10	M.nest10	Male	D7	8-12am	10	113	15.75
10	F.nest10	Female	D7	12-2pm	10	113	13	52.2727
10	M.nest10	Male	D7	12-2pm	10	113	7
10	F.nest10	Female	D7	2-6pm	10	113	9	51.5625
10	M.nest10	Male	D7	2-6pm	10	113	14
12	F.nest12	Female	D7	8-12am	1	121	5.75	53.6585
12	M.nest12	Male	D7	8-12am	1	121	4.75
12	F.nest12	Female	D7	12-2pm	1	121	6	52.6316
12	M.nest12	Male	D7	12-2pm	1	121	3.5
12	F.nest12	Female	D7	2-6pm	1	121	4.5	51.8519
12	M.nest12	Male	D7	2-6pm	1	121	4
12	F.nest12	Female	D13	8-12am	1	121	9.25	37.2881
12	M.nest12	Male	D13	8-12am	1	121	5.75
12	F.nest12	Female	D13	12-2pm	1	121	7.5	38.8889
12	M.nest12	Male	D13	12-2pm	1	121	3.5
12	F.nest12	Female	D13	2-6pm	1	121	9	51.0204
12	M.nest12	Male	D13	2-6pm	1	121	5
17	F.nest17	Female	D13	8-12am	12	122	12.75	55.3846
17	M.nest17	Male	D13	8-12am	12	122	20
17	F.nest17	Female	D13	12-2pm	12	122	23	66.6667
17	M.nest17	Male	D13	12-2pm	12	122	19
17	F.nest17	Female	D13	2-6pm	12	122	19	68.0851
17	M.nest17	Male	D13	2-6pm	12	122	14.3333
20	M.nest20	Male	D7	8-12am	12	118	26
20	M.nest20	Male	D7	12-2pm	12	118	22.5
20	M.nest20	Male	D7	2-6pm	12	118	23.5
20	M.nest20	Male	D13	8-12am	12	118	33.75
20	M.nest20	Male	D13	12-2pm	12	118	33.5
20	M.nest20	Male	D13	2-6pm	12	118	26.3333
33	F.nest33	Female	D7	8-12am	11	119	10.5	60.8247
33	M.nest33	Male	D7	8-12am	11	119	14
33	F.nest33	Female	D7	12-2pm	11	119	13	53.1915
33	M.nest33	Male	D7	12-2pm	11	119	11
33	F.nest33	Female	D7	2-6pm	11	119	13.5	56.4706
33	M.nest33	Male	D7	2-6pm	11	119	15.5
33	F.nest33	Female	D13	8-12am	11	119	6.5	34.7458
33	M.nest33	Male	D13	8-12am	11	119	23.25
33	F.nest33	Female	D13	12-2pm	11	119	6	51.9231
33	M.nest33	Male	D13	12-2pm	11	119	20
33	F.nest33	Female	D13	2-6pm	11	119	8.66667	44.5545
33	M.nest33	Male	D13	2-6pm	11	119	18
37	F.nest37	Female	D13	8-12am	8	120	19.25	62.5
37	M.nest37	Male	D13	8-12am	8	120	23
37	F.nest37	Female	D13	12-2pm	8	120	23	61.039
37	M.nest37	Male	D13	12-2pm	8	120	20.5
37	F.nest37	Female	D13	2-6pm	8	120	16	65.9864
37	M.nest37	Male	D13	2-6pm	8	120	19.6667
40	F.nest40	Female	D7	8-12am	11	120	26.25	52.2876
40	M.nest40	Male	D7	8-12am	11	120	12.25
40	F.nest40	Female	D7	12-2pm	11	120	18	50
40	M.nest40	Male	D7	12-2pm	11	120	8.5
40	F.nest40	Female	D7	2-6pm	11	120	18.5	59.0361
40	M.nest40	Male	D7	2-6pm	11	120	11.5
40	F.nest40	Female	D13	8-12am	11	120	23.5	66.8539
40	M.nest40	Male	D13	8-12am	11	120	21.25
40	F.nest40	Female	D13	12-2pm	11	120	19	64.1026
40	M.nest40	Male	D13	12-2pm	11	120	16
40	F.nest40	Female	D13	2-6pm	11	120	21	57.971
40	M.nest40	Male	D13	2-6pm	11	120	16.6667
49	F.nest49	Female	D13	8-12am	7	115	37.5	30.1676
49	M.nest49	Male	D13	8-12am	7	115	7.5
49	F.nest49	Female	D13	12-2pm	7	115	32.5	30.303
49	M.nest49	Male	D13	12-2pm	7	115	5
49	F.nest49	Female	D13	2-6pm	7	115	25.3333	25
49	M.nest49	Male	D13	2-6pm	7	115	4
50	F.nest50	Female	D13	8-12am	7	116	12.5	55.8333
50	M.nest50	Male	D13	8-12am	7	116	17.75
50	F.nest50	Female	D13	12-2pm	7	116	25	69.1667
50	M.nest50	Male	D13	12-2pm	7	116	33.5
50	F.nest50	Female	D13	2-6pm	7	116	24.6667	68.3962
50	M.nest50	Male	D13	2-6pm	7	116	27.6667
54	F.nest54	Female	D7	8-12am	12	115	27.75	56.25
54	M.nest54	Male	D7	8-12am	12	115	28.5
54	F.nest54	Female	D7	12-2pm	12	115	26.5	60
54	M.nest54	Male	D7	12-2pm	12	115	28.5
54	F.nest54	Female	D7	2-6pm	12	115	21	63.6364
54	M.nest54	Male	D7	2-6pm	12	115	23.5
54	F.nest54	Female	D13	8-12am	10	115	20.25	64.3478
54	M.nest54	Male	D13	8-12am	10	115	37.5
54	F.nest54	Female	D13	12-2pm	10	115	19.5	50
54	M.nest54	Male	D13	12-2pm	10	115	39
54	F.nest54	Female	D13	2-6pm	10	115	23	60.7527
54	M.nest54	Male	D13	2-6pm	10	115	37.5
56	F.nest56	Female	D7	8-12am	12	117	4.75	40
56	M.nest56	Male	D7	8-12am	12	117	13
56	F.nest56	Female	D7	12-2pm	12	117	4.5	32.3529
56	M.nest56	Male	D7	12-2pm	12	117	10.5
56	F.nest56	Female	D7	2-6pm	12	117	4	36.0656
56	M.nest56	Male	D7	2-6pm	12	117	19.5
56	F.nest56	Female	D13	8-12am	10	117	6.75	57.3529
56	M.nest56	Male	D13	8-12am	10	117	10.5
56	F.nest56	Female	D13	12-2pm	10	117	8	55
56	M.nest56	Male	D13	12-2pm	10	117	13
56	F.nest56	Female	D13	2-6pm	10	117	8.33333	53.75
56	M.nest56	Male	D13	2-6pm	10	117	11.6667
67	F.nest67	Female	D7	8-12am	8	116	16	64.2857
67	M.nest67	Male	D7	8-12am	8	116	15.75
67	F.nest67	Female	D7	12-2pm	8	116	14	76.1194
67	M.nest67	Male	D7	12-2pm	8	116	16.5
67	F.nest67	Female	D7	2-6pm	8	116	21	61
67	M.nest67	Male	D7	2-6pm	8	116	16.5
67	F.nest67	Female	D13	8-12am	8	116	15	51.2397
67	M.nest67	Male	D13	8-12am	8	116	25.6667
67	F.nest67	Female	D13	12-2pm	8	116
67	M.nest67	Male	D13	12-2pm	8	116
67	F.nest67	Female	D13	2-6pm	8	116
67	M.nest67	Male	D13	2-6pm	8	116
77	M.nest77	Male	D7	8-12am	6	131
77	M.nest77	Male	D7	12-2pm	6	131
77	M.nest77	Male	D7	2-6pm	6	131	18.5
77	F.nest77	Female	D13	8-12am	7	131	10.25	53.0864
77	M.nest77	Male	D13	8-12am	7	131	10.25
77	F.nest77	Female	D13	12-2pm	7	131	11.5	50.9434
77	M.nest77	Male	D13	12-2pm	7	131	9.5
77	F.nest77	Female	D13	2-6pm	7	131	14.6667	56.1798
77	M.nest77	Male	D13	2-6pm	7	131	9
79	F.nest79	Female	D7	8-12am	12	115	24.25	66.3415
79	M.nest79	Male	D7	8-12am	12	115	27.25
79	F.nest79	Female	D7	12-2pm	12	115	9	55.0562
79	M.nest79	Male	D7	12-2pm	12	115	27.5
79	F.nest79	Female	D7	2-6pm	12	115	5.5	37.931
79	M.nest79	Male	D7	2-6pm	12	115	24
79	F.nest79	Female	D13	8-12am	7	115	20.75	57.513
79	M.nest79	Male	D13	8-12am	7	115	27.75
79	F.nest79	Female	D13	12-2pm	7	115	33.5	72.6496
79	M.nest79	Male	D13	12-2pm	7	115	26
79	F.nest79	Female	D13	2-6pm	7	115	29.5	79.4118
79	M.nest79	Male	D13	2-6pm	7	115	28.5
91	F.nest91	Female	D7	8-12am	10	113	17.5	55.814
91	M.nest91	Male	D7	8-12am	10	113	15
91	F.nest91	Female	D7	12-2pm	10	113	20.5	59.7403
91	M.nest91	Male	D7	12-2pm	10	113	20.5
91	F.nest91	Female	D7	2-6pm	10	113	22.5	59.1304
91	M.nest91	Male	D7	2-6pm	10	113	15
94	F.nest94	Female	D7	8-12am	10	114	26
94	F.nest94	Female	D7	12-2pm	10	114	18
94	F.nest94	Female	D7	2-6pm	10	114	14
94	F.nest94	Female	D13	8-12am	9	114	26
94	F.nest94	Female	D13	12-2pm	9	114	24
94	F.nest94	Female	D13	2-6pm	9	114	23.5
100	F.nest100	Female	D7	8-12am	9	118	22.75	61.9512
100	M.nest100	Male	D7	8-12am	9	118	28.75
100	F.nest100	Female	D7	12-2pm	9	118	20.5	65.0943
100	M.nest100	Male	D7	12-2pm	9	118	27
100	F.nest100	Female	D7	2-6pm	9	118	21	55
100	M.nest100	Male	D7	2-6pm	9	118	27
100	F.nest100	Female	D13	8-12am	9	118	30.75	68.0147
100	M.nest100	Male	D13	8-12am	9	118	37.5
100	F.nest100	Female	D13	12-2pm	9	118	20	54.6392
100	M.nest100	Male	D13	12-2pm	9	118	29
100	F.nest100	Female	D13	2-6pm	9	118	27.6667	65.8416
100	M.nest100	Male	D13	2-6pm	9	118	24.3333
102	F.nest102	Female	D7	8-12am	11	120	21.25	63.1285
102	M.nest102	Male	D7	8-12am	11	120	23.75
102	F.nest102	Female	D7	12-2pm	11	120	18	64.7059
102	M.nest102	Male	D7	12-2pm	11	120	22
102	F.nest102	Female	D7	2-6pm	11	120	12.6667	59.0909
102	M.nest102	Male	D7	2-6pm	11	120	20.3333
103	F.nest103	Female	D7	8-12am	11	119	23	73.9336
103	M.nest103	Male	D7	8-12am	11	119	30
103	F.nest103	Female	D7	12-2pm	11	119	17	67.8571
103	M.nest103	Male	D7	12-2pm	11	119	24
103	F.nest103	Female	D7	2-6pm	11	119	21	52.8986
103	M.nest103	Male	D7	2-6pm	11	119	24.5
103	F.nest103	Female	D13	8-12am	11	119	30.25	69.258
103	M.nest103	Male	D13	8-12am	11	119	40.75
103	F.nest103	Female	D13	12-2pm	11	119	23.5	68.6441
103	M.nest103	Male	D13	12-2pm	11	119	37
103	F.nest103	Female	D13	2-6pm	11	119	21
103	M.nest103	Male	D13	2-6pm	11	119	26.6667
105	F.nest105	Female	D13	8-12am	6	114	24.75	41.2214
105	M.nest105	Male	D13	8-12am	6	114	8.25
105	F.nest105	Female	D13	12-2pm	6	114	27	36.8421
105	M.nest105	Male	D13	12-2pm	6	114	8
105	F.nest105	Female	D13	2-6pm	6	114	23.5	34.0909
105	M.nest105	Male	D13	2-6pm	6	114
112	F.nest112	Female	D7	8-12am	12	112	25	63.8655
112	M.nest112	Male	D7	8-12am	12	112	34.75
112	F.nest112	Female	D7	12-2pm	12	112	18	60.4938
112	M.nest112	Male	D7	12-2pm	12	112	22
112	F.nest112	Female	D7	2-6pm	12	112	18	60.4396
112	M.nest112	Male	D7	2-6pm	12	112	34
HUIS	F.nestHUIS	Female	D7	8-12am	12	116
HUIS	M.nestHUIS	Male	D7	8-12am	12	116
HUIS	F.nestHUIS	Female	D7	12-2pm	12	116	12	41.9753
HUIS	M.nestHUIS	Male	D7	12-2pm	12	116	32.5
HUIS	F.nestHUIS	Female	D7	2-6pm	12	116	20	58.7571
HUIS	M.nestHUIS	Male	D7	2-6pm	12	116	25.3333
HUIS	F.nestHUIS	Female	D13	8-12am	9	116	22	55.8376
HUIS	M.nestHUIS	Male	D13	8-12am	9	116	27.5
HUIS	F.nestHUIS	Female	D13	12-2pm	9	116	22
HUIS	M.nestHUIS	Male	D13	12-2pm	9	116	26
HUIS	F.nestHUIS	Female	D13	2-6pm	9	116	24.5
HUIS	M.nestHUIS	Male	D13	2-6pm	9	116	36
K104	F.nestK104	Female	D13	8-12am	10	121	27.25	68.2927
K104	M.nestK104	Male	D13	8-12am	10	121	34.5
K104	F.nestK104	Female	D13	12-2pm	10	121	27.5	68.0412
K104	M.nestK104	Male	D13	12-2pm	10	121	33
K104	F.nestK104	Female	D13	2-6pm	10	121	19.3333	56.6524
K104	M.nestK104	Male	D13	2-6pm	10	121	34
K53	F.nestK53	Female	D7	8-12am	7	116	7.5	51.7857
K53	M.nestK53	Male	D7	8-12am	7	116	6.75
K53	F.nestK53	Female	D7	12-2pm	7	116	12.5	44.7368
K53	M.nestK53	Male	D7	12-2pm	7	116	9.5
K53	F.nestK53	Female	D7	2-6pm	7	116	22.5	45.6522
K53	M.nestK53	Male	D7	2-6pm	7	116	11.5
k53	F.nestk53	Female	D13	8-12am	7	116	19	53.5433
k53	M.nestk53	Male	D13	8-12am	7	116	13
k53	F.nestk53	Female	D13	12-2pm	7	116	22.5	46.875
k53	M.nestk53	Male	D13	12-2pm	7	116	12.5
k53	F.nestk53	Female	D13	2-6pm	7	116	19.5	49
k53	M.nestk53	Male	D13	2-6pm	7	116	13
K71	F.nestK71	Female	D7	8-12am	9	117	9.25	48.7179
K71	M.nestK71	Male	D7	8-12am	9	117	20.25
K71	F.nestK71	Female	D7	12-2pm	9	117	13	49.0909
K71	M.nestK71	Male	D7	12-2pm	9	117	12.5
K71	F.nestK71	Female	D7	2-6pm	9	117	15	53.3981
K71	M.nestK71	Male	D7	2-6pm	9	117	23.5
K72	F.nestK72	Female	D7	8-12am	14	120	38	60.4478
K72	M.nestK72	Male	D7	8-12am	14	120	29.5
K72	F.nestK72	Female	D7	12-2pm	14	120	44.5	75
K72	M.nestK72	Male	D7	12-2pm	14	120	28.5
K72	F.nestK72	Female	D7	2-6pm	14	120	28.6667	64.8889
K72	M.nestK72	Male	D7	2-6pm	14	120	24.6667
K72	F.nestK72	Female	D13	8-12am	11	120	32	73.3096
K72	M.nestK72	Male	D13	8-12am	11	120	38.5
K72	F.nestK72	Female	D13	12-2pm	11	120	30.5	72.7941
K72	M.nestK72	Male	D13	12-2pm	11	120	38
K72	F.nestK72	Female	D13	2-6pm	11	120	9.33333	54.2105
K72	M.nestK72	Male	D13	2-6pm	11	120	32.6667
K97	F.nestK97	Female	D7	8-12am	5	117	15
K97	F.nestK97	Female	D7	12-2pm	5	117	15.5
K97	F.nestK97	Female	D7	2-6pm	5	117	13.5
shed	F.nestshed	Female	D7	8-12am	9	128	21.5	52.2876
shed	M.nestshed	Male	D7	8-12am	9	128	17
shed	F.nestshed	Female	D7	12-2pm	9	128	20.5	65.2174
shed	M.nestshed	Male	D7	12-2pm	9	128	20
shed	F.nestshed	Female	D7	2-6pm	9	128	20	57.1429
shed	M.nestshed	Male	D7	2-6pm	9	128	21.5
shed	F.nestshed	Female	D13	8-12am	9	128	22.75	62.5767
shed	M.nestshed	Male	D13	8-12am	9	128	18.25
shed	F.nestshed	Female	D13	12-2pm	9	128	26	43.2099
shed	M.nestshed	Male	D13	12-2pm	9	128	14
shed	F.nestshed	Female	D13	2-6pm	9	128	21.6667	58.1818
shed	M.nestshed	Male	D13	2-6pm	9	128	20.3333
